# Supplementary material for: The Prognostic Value of Cardiac Troponin I in Patients with or without Three-Vessel Disease Undergoing Complete Percutaneous Coronary Intervention
Source: J Clin Med. 2022 Jul 4;11(13):3896. doi: 10.3390/jcm11133896 (PMC9267560; doi:10.3390/jcm11133896)
Supplement: Supplementary file 1 [file jcm-11-03896-s001.zip]

Archive with 1 entries (1 files):
- jcm-1771254-supplementary.pdf
